# Supplementary material for: Pyrolysis Enzymolysis-Treated Pomelo Peel: Porous Carbon Materials with Fe−Nx Sites for High-Performance Supercapacitor and Efficient Oxygen Reduction Applications
Source: Polymers (Basel). 2023 Sep 25;15(19):3879. doi: 10.3390/polym15193879 (PMC10575101; doi:10.3390/polym15193879)
Supplement: Supplementary file 1 [file polymers-15-03879-s001.zip]

Archive with 1 entries (1 files):
- polymers-2615592-supplementary.pdf
